# Supplementary material for: Inhibition of stearoyl-CoA desaturase 1 (SCD1) enhances the antitumor T cell response through regulating β-catenin signaling in cancer cells and ER stress in T cells and synergizes with anti-PD-1 antibody
Source: J Immunother Cancer. 2022 Jul 6;10(7):e004616. doi: 10.1136/jitc-2022-004616 (PMC9260842; doi:10.1136/jitc-2022-004616)
Supplement: Supplementary data [file jitc-2022-004616supp002.xlsx]

## Sheet: WNT-betaCatenin Gene List
WNTmedian 117	7.42648	6.72462	6.6101	6.4632	7.07213	7.04258	7.13154	7.06768	6.94715	7.01648	6.92652	7.02704	6.94995	6.89558	7.03613	6.93243	6.96183	7.07066	7.23947	6.87944	7.02704	6.93386	7.04373	7.07515	7.258	7.04152	7.05665	7.38324	7.39438	7.16373	7.18958	7.06768	7.19541	7.22396	7.2549	7.40227	7.46589	7.30977	7.47429	7.24831	7.40025	7.26317	7.16258	7.26598	7.10142	7.20142	7.44765	7.1147	7.18475
normalization	0.263893	-0.437961	-0.552482	-0.699387	-0.0904553	-0.120004	-0.0310433	-0.0949006	-0.215438	-0.146105	-0.236069	-0.135549	-0.21263	-0.267	-0.126452	-0.230154	-0.200751	-0.0919243	0.07689	-0.283145	-0.135549	-0.228721	-0.118859	-0.0874376	0.0954127	-0.121063	-0.105934	0.220655	0.231793	0.0011437	0.026998	-0.0949006	0.0328302	0.0613794	0.0923187	0.239684	0.303305	0.147182	0.311703	0.0857263	0.237662	0.100581	0	0.103392	-0.0611596	0.038836	0.285067	-0.0478853	0.0221701
GeneSymbol	NCC299	NCC373	CRC106	CRC109	NCC214	NCC014	NCC293	NCC225	NCC261	NCC123	NCC139	NCC538	NCC199	NCC077	NCC358	NCC437	CRC107	CRC002	CRC023	CRC066	CRC019	CRC063	NCC087	NCC542	NCC090	NCC128	NCC256	CRC015	NCC085	NCC110	NCC250	NCC041	NCC399	CRC073	NCC106	NCC009	NCC052	NCC043	NCC001	CRC025	CRC014	CRC024	NCC454	NCC510	NCC081	NCCT2(chi-2)	NCC013	NCC311	NCC350
WNT6	14.3243	14.5474	13.9741	13.8701	14.5903	15.2976	14.9342	14.9517	14.8747	15.3152	15.3997	14.6259	13.9522	15.0852	14.9342	14.921	13.8503	14.2715	12.7043	12.448	12.7126	13.1774	15.1485	14.1084	14.4246	12.8169	15.8067	11.4525	11.4195	13.009	14.5254	14.8075	13.6542	12.2132	11.4761	11.3964	10.9078	10.0274	10.5775	11.0989	11.1742	11.1663	13.5469	13.3934	14.5903	14.0129	14.148	13.6902	13.8503
SOX17	11.1013	11.6709	12.1228	12.3615	12.065	12.047	12.8026	12.832	12.4795	12.7999	12.8205	12.5413	11.6774	11.9071	12.2194	13.0443	12.4859	12.1695	11.5651	11.209	11.5319	11.9671	11.5246	11.6513	11.3645	10.8888	13.262	10.3089	10.3055	11.5365	12.1829	12.1441	11.5469	10.9445	9.7019	10.2806	9.67703	8.95071	10.6749	10.4601	9.8473	9.94527	11.1499	11.409	10.6182	10.6432	10.3765	9.75004	10.7903
PRKACA	11.6709	12.005	6.79807	6.4632	11.0605	11.1221	8.8591	10.3848	10.9648	10.9228	11.503	11.646	12.5735	12.1148	11.5998	11.1413	10.688	8.37417	12.5883	12.7355	12.5689	10.6927	11.2457	12.2042	10.8807	12.4795	10.9028	12.9495	13.2529	13.06	12.1879	10.9327	11.4422	11.8077	12.7291	12.7355	12.5443	11.1785	12.1695	11.5982	12.4532	11.5128	11.5319	11.4748	10.6616	11.4182	11.3305	10.4244	10.3951
KRT8P41	10.6052	11.5197	11.2008	10.5467	11.2157	11.2544	10.6767	9.96171	10.7382	11.6479	10.9016	11.9779	11.1499	11.0055	10.8508	11.725	9.96621	10.4185	10.6036	10.8868	10.5723	9.80105	11.5853	10.9398	10.9934	10.499	10.9894	11.5365	11.3439	10.1609	12.2401	12.6227	12.6623	12.2774	11.5886	11.8662	11.9868	11.9052	11.8815	11.003	11.5998	10.4906	11.9524	11.6546	11.7273	10.8687	10.8385	12.4733	12.2699
SFRP2	9.86009	11.4319	9.09965	8.33892	10.024	11.7837	9.11121	10.0936	9.56897	10.9041	10.9884	12.3387	9.35873	11.8531	10.6574	8.15315	12.6588	10.5357	11.2862	11.0483	11.2544	11.0776	12.858	10.4434	9.88886	12.7751	11.4116	11.7658	12.6263	12.8965	12.8713	11.1814	11.2263	12.8535	13.8575	9.16783	10.8888	10.9835	13.5097	13.6657	12.5849	11.5579	9.18404	7.94469	9.63015	11.2483	12.448	11.5095	11.572
CTBP1	11.6065	10.0261	9.15154	9.39775	10.2913	9.53694	8.2873	9.16708	8.12785	7.90981	7.79352	9.12192	9.47903	8.66509	9.82938	8.8035	7.90025	8.03239	9.23487	8.80174	9.2629	8.86475	9.92645	10.8182	9.84131	9.89935	8.83195	10.2446	11.2498	8.69016	10.3566	11.1356	11.3027	11.359	12.3147	11.8733	12.1177	12.5915	11.731	11.9291	12.1077	11.9804	12.2884	12.1746	12.047	12.4301	12.912	12.6745	12.1717
CSNK2B	10.3881	10.7484	6.19652	6.31745	10.5831	10.3993	7.87073	9.4871	9.73322	9.78611	10.3373	10.3154	9.94272	10.6948	10.3218	10.4851	7.62553	6.60018	11.4195	10.9101	9.31364	7.86209	10.3857	10.176	10.2698	9.64837	10.6223	11.7328	11.5817	11.0576	11.0284	10.8245	11.4487	11.72	11.1316	11.5246	10.9884	10.7514	11.503	11.7479	11.6083	10.9411	11.1487	10.4571	11.3409	9.80916	10.0928	9.84952	10.0473
DVL3	10.7954	10.5674	10.1953	10.1844	9.73938	10.5711	10.8879	9.63986	10.5614	9.96621	9.88693	10.2088	10.8564	10.6318	10.3186	9.97283	9.85496	10.5548	8.99233	8.84629	8.99645	9.84131	10.979	10.3349	9.99966	10.7765	10.4932	9.84681	10.8129	9.9869	10.1888	9.89935	9.41656	9.70459	11.3964	10.9995	11.1838	10.2246	10.7454	9.31766	9.61703	9.68472	10.0556	10.1787	9.8473	10.7053	10.5234	9.67263	9.52635
LGR4	10.146	10.2977	8.37481	9.6478	10.8095	11.3232	11.8551	11.8753	11.1237	11.7877	11.7376	11.3128	10.4326	11.2901	10.6146	11.6285	11.7184	10.3549	9.84561	9.91569	9.85898	10.5821	11.2931	10.527	11.1316	11.0284	12.7318	8.69904	9.75689	11.8699	10.7263	11.0432	10.313	9.24783	9.59099	9.3772	9.75999	8.41995	9.10257	8.59103	8.00286	8.72107	9.64405	9.63712	9.99729	9.13519	8.98432	9.28332	9.5978
RNF43	10.5523	8.41557	8.97163	9.18807	10.3747	8.37417	6.68079	7.45974	8.58192	9.11637	8.53315	8.41793	10.0479	8.62309	9.52732	10.0799	8.14663	5.42651	10.2887	11.185	5.50866	10.7756	9.11946	9.52687	10.5757	10.9813	8.2552	11.4487	10.8171	9.18259	10.4502	9.69759	9.84681	11.6582	7.70969	11.6048	10.6696	10.0841	11.4885	9.32079	11.6297	11.6694	10.6729	11.2729	9.79016	10.7975	9.90134	9.51405	8.83957
CTBP1	9.87157	10.1626	7.2437	8.41793	11.0815	10.5038	11.126	11.3274	11.1615	11.4471	11.5767	11.046	11.4301	10.6271	10.633	11.1742	11.7414	8.39129	11.8218	10.9741	11.617	11.2971	9.76272	10.4653	10.4791	10.9492	10.5711	10.6062	10.7711	11.3934	10.4851	10.038	10.4393	10.2576	9.29133	9.14304	8.63411	6.88748	9.46919	9.98057	9.90134	9.73553	9.62294	9.60595	8.84884	8.89001	7.87105	7.93796	8.48678
CCND1	9.88162	10.0121	8.28846	8.58886	9.96097	10.0868	9.31589	9.39091	9.6654	9.6588	9.74719	9.88622	9.67584	10.2132	10.2202	10.0669	9.30032	9.29133	10.3881	9.34479	9.94345	9.84614	9.61861	11.1052	9.43046	9.31668	9.52172	10.2677	10.6554	10.3479	10.3731	10.5979	11.84	10.2303	11.2515	10.6242	10.5757	10.7367	10.6936	9.88035	10.1231	10.6223	11.7465	10.0771	9.66109	8.8021	9.3618	8.69567	9.28247
MYC	10.4293	10.625	9.69532	10.1701	11.5229	10.6291	10.8773	10.4279	11.4116	10.363	10.5486	10.8129	12.0002	10.7115	10.4434	11.0133	9.95962	10.7542	10.5169	9.83036	9.89671	10.6696	10.3398	11.6493	10.5732	10.1829	9.58866	9.67033	8.89395	9.58163	9.45401	9.63125	9.57514	10.4229	8.07207	7.97744	8.02371	6.69084	8.05446	9.46087	10.0631	9.82216	10.9492	11.4195	9.07999	9.89354	8.80817	8.75946	9.17632
PRKACA	9.09193	9.50007	10.1924	10.4763	9.83036	10.1774	10.0958	10.7075	9.9849	10.2095	10.0466	10.0825	9.60994	9.83343	10.0936	10.1518	10.7312	10.3526	10.0799	9.44102	10.0572	10.044	9.65822	9.8054	9.65822	9.75892	9.83151	9.59243	9.99487	10.5702	10.1837	10.5859	9.65172	9.89877	9.60007	9.07873	8.54254	8.21591	9.75328	9.65719	9.28725	8.88609	9.10586	9.08336	9.28332	9.41613	8.9833	8.767	9.37956
LRP5	10.0194	10.1491	6.6775	7.61523	9.82353	9.61151	8.48458	9.01316	9.42155	9.44718	9.14343	9.19484	9.88886	9.66986	9.89354	9.4649	9.69092	7.92528	9.85212	9.7806	9.38357	8.57584	10.1383	9.68692	9.41498	9.57611	10.2913	10.3097	10.7229	10.3661	9.64735	9.89877	11.0924	9.2254	11.366	10.9121	10.6857	9.8626	10.0778	9.6506	9.41825	9.84889	9.74664	10.022	9.57611	8.87406	8.76634	8.77045	8.59583
NKD2	9.51658	9.79787	9.68192	10.8988	9.9768	10.2303	11.3604	11.5767	10.378	10.9547	10.7711	10.4176	9.65449	9.90327	10.5584	11.1909	11.6235	11.6932	9.37514	9.65345	9.4871	10.3286	9.93594	9.48658	10.069	9.62843	14.7107	8.97084	8.87675	10.4617	10.1131	9.88106	10.2954	8.96891	8.45115	7.99246	8.02514	7.44145	8.20409	7.99194	8.12315	8.16116	9.3658	9.4649	8.8021	9.1368	8.45433	9.03166	8.96828
CUL1	9.26458	9.44718	10.0841	10.024	9.78771	10.0314	10.3279	10.0756	9.97474	10.2561	10.0825	9.88829	9.48212	9.96171	10.7765	10.0094	10.8923	10.2731	10.3018	9.70893	10.3336	10.1195	9.76529	9.43538	9.52016	9.71475	10.118	9.46384	9.63148	10.3596	10.1861	10.4112	9.28725	9.95405	9.18358	8.88071	8.48525	8.23167	9.37609	9.35035	8.69199	8.4881	8.74037	8.66148	9.23523	9.5978	8.49719	8.39888	8.83102
FZD9	9.56118	9.77146	9.52856	9.99207	10.1815	9.63015	10.7943	10.6696	10.3263	10.4601	10.5683	10.5531	10.014	9.7966	9.38839	11.0522	10.2416	9.92697	10.1275	10.069	10.196	10.5804	9.66212	10.1815	10.234	9.1797	11.5439	9.14144	8.37887	10.0586	10.0515	9.33874	10.3899	8.18291	8.15912	7.74274	7.94397	6.81421	7.75499	8.73203	8.96863	9.00313	9.93085	9.44508	8.41935	8.2971	8.27173	8.13944	8.42094
CCND3	8.88071	9.7662	5.12246	5.51136	9.2629	10.3526	9.24828	9.94029	9.57825	10.3302	10.3186	10.0655	10.0082	10.4739	8.7605	8.98359	10.5122	7.56789	10.9002	11.6123	11.0522	10.6739	9.56716	11.0421	9.40272	11.503	9.90681	10.1439	10.4244	10.2824	9.49607	9.27886	9.58043	10.5459	10.4229	9.86139	8.93038	7.5847	9.50564	9.82752	9.36029	8.37481	8.9728	8.6197	9.083	9.17002	8.23145	7.16503	9.55263
CSNK1E	10.0281	8.97517	4.28017	4.75171	9.10824	8.49536	6.95196	8.38676	8.32942	8.38886	8.50505	8.39474	8.00153	8.94437	9.25957	8.9215	6.96183	4.8601	9.19081	8.25461	8.55231	5.7814	8.78352	8.76433	8.54092	9.72275	9.39814	10.1917	10.1882	9.33131	9.35373	9.74719	9.83343	9.91126	9.05362	9.99549	10.4833	9.54061	10.7745	9.95058	9.84017	9.99089	9.26107	9.12356	9.38839	9.43385	9.08535	8.38946	8.95152
DAAM2	8.61802	9.10129	10.5514	10.3574	9.34895	9.60337	9.79787	9.79126	9.64945	9.82752	9.60731	9.56548	9.24356	9.49814	9.96747	9.65286	10.499	10.0889	9.90633	9.62733	9.91389	10.1406	9.11675	9.37956	9.21126	9.41656	9.36484	9.05883	9.18358	10.1312	9.73204	10.0799	9.2629	9.55866	8.90164	8.37682	8.07005	7.74017	9.09965	9.15195	8.67107	8.5178	8.3126	8.28246	8.7279	8.9428	7.94897	8.02412	8.47975
JUN	10.6372	8.31446	5.57243	6.5207	8.24	8.50363	6.73651	7.09252	6.59691	6.98379	7.47975	7.22857	7.70158	7.76016	8.72004	7.95445	7.75602	6.93196	8.50222	8.35811	7.46083	7.63218	7.3132	8.34079	7.46308	7.9862	7.98949	9.64461	9.8722	8.30633	9.30372	9.29684	8.6685	10.7874	9.87992	10.3613	10.3881	11.2651	10.633	10.4476	10.4112	10.6242	9.36302	9.88421	9.63766	10.3721	10.5766	10.2355	10.6019
RHOA	8.72073	8.9453	5.38611	3.81582	7.45313	8.08883	7.33898	5.96251	6.39167	6.29753	6.81923	7.04192	6.77944	7.38191	7.48866	7.98789	5.52342	5.82905	7.20035	6.61806	6.48629	5.68117	8.78251	7.92076	7.48824	7.71598	7.61959	9.09821	9.93715	8.03662	9.4702	9.4127	8.8299	9.95195	9.89178	10.2272	10.1355	10.4791	10.1821	10.3951	10.2424	9.20119	10.4896	10.142	10.3429	9.93532	10.2047	9.80487	10.3186
FBXW11	9.11774	8.49112	10.6936	8.95032	8.27696	8.8021	7.6659	7.8923	7.72658	7.76586	8.33228	7.04301	8.20324	8.7444	7.98292	7.87273	7.64867	9.68472	6.58218	8.1977	7.02704	7.62756	9.35873	8.57376	8.94437	8.8868	8.00914	8.32263	8.74554	7.74689	8.3628	8.81029	8.61371	8.27617	9.72275	9.02064	9.37911	9.93594	9.15914	9.23692	10.1795	9.62624	8.46756	9.55642	9.32893	9.76429	9.8054	9.60641	9.59581
CTBP2	8.46515	8.31502	12.4632	11.9928	8.13563	7.22714	7.1679	7.49479	6.94715	6.89143	7.07476	7.02704	6.81355	7.86543	7.78199	7.04962	6.87551	7.76586	6.27306	8.03134	7.4848	8.27643	8.37983	8.74037	8.88487	9.0447	6.36152	8.12463	9.10464	6.01797	8.5473	8.77077	8.33601	9.60492	9.32443	9.80105	9.8146	10.0207	9.66937	9.85959	10.4144	10.3934	9.51262	10.0459	9.14931	10.022	9.39036	10.9171	10.9411
AXIN2	10.8632	6.68749	6.31191	5.58695	9.49659	8.27173	6.56594	6.09632	6.80637	6.93537	6.79361	6.78932	7.72678	6.34328	8.10904	8.5781	5.73854	6.76412	8.23415	7.67162	5.08823	6.09364	6.92832	8.46972	8.71746	8.07699	8.11124	10.0921	9.70344	7.83261	8.81617	9.85898	8.53029	11.0121	7.81272	10.2195	9.10089	8.80018	10.2138	8.18364	9.75617	10.7564	9.77421	9.21978	9.49814	8.84629	9.67645	8.85028	7.26642
BARHL2	8.89921	9.37131	7.98429	8.17876	9.63015	9.75826	9.81931	9.87351	9.77535	9.69871	9.70682	9.46722	9.69532	9.52687	9.74493	8.95514	8.96931	8.2708	8.38652	8.19123	8.71276	8.23195	9.14144	9.22738	9.19442	8.34661	8.60124	7.9465	7.96577	8.8038	9.58866	9.43907	8.96775	8.41673	7.80574	7.34859	7.03351	6.55219	8.30774	7.54525	7.40025	6.91548	8.36657	8.16544	8.31715	8.98122	8.04587	7.712	8.4186
MIR7515HG	8.31816	8.44222	9.83692	10.0649	8.88293	8.81818	9.48804	8.91836	9.53263	9.04	9.17124	9.42911	9.27556	9.29684	8.98753	8.95481	9.15025	8.95586	8.89286	8.37295	8.99267	8.78469	8.74786	8.76768	8.34316	8.63573	8.30494	8.39419	8.39834	9.03777	8.94162	8.785	8.23392	8.20269	7.81692	7.62772	7.09384	6.39027	7.93822	8.24024	7.76982	7.35677	7.05857	7.18865	7.71497	7.55681	6.77766	6.63024	7.70705
PORCN	8.78316	8.68706	7.75392	8.36452	9.38319	9.26765	10.7094	9.54349	10.4791	9.77717	9.67703	9.95486	10.2671	9.76788	8.75463	10.1656	9.05236	9.69647	8.64928	8.55044	8.80995	9.47903	9.20568	9.99147	8.80245	8.02412	9.66818	7.79888	7.16328	8.00794	8.60124	8.04392	8.8052	7.45974	7.31733	6.97547	6.72554	7.02429	6.1067	7.09686	7.26043	7.8689	7.92318	8.44124	7.43339	7.85023	7.53326	7.81177	8.49181
RAC3	7.93274	8.24913	7.5792	8.07643	8.55353	7.97801	8.60528	9.18893	8.61866	8.41584	8.62918	8.68578	8.04829	8.58138	8.41935	8.68483	8.75986	8.43195	8.97046	8.83846	8.74364	9.41153	8.28222	8.21591	7.97437	8.01455	8.92777	9.03011	8.68661	8.89395	8.81211	8.54316	8.59761	7.96605	8.35718	8.31995	8.15104	6.34689	8.42215	8.30998	7.90786	8.02805	7.58723	7.6157	8.42773	7.57355	7.44765	7.12089	7.71826
PLCB3	7.75807	9.20491	5.89037	4.91975	9.0443	8.60622	7.93724	7.77248	8.73402	9.18561	8.01172	8.0779	8.4839	9.25693	8.71585	9.01077	7.95979	6.80343	9.29765	9.45992	10.5921	8.62309	9.18137	8.86222	8.61644	9.53834	8.19012	9.227	9.1778	9.38139	7.8289	8.87675	8.22899	8.67001	9.1335	9.31628	9.49857	7.82463	8.47467	8.20848	8.09713	8.18201	7.74493	8.29527	9.23487	7.37584	6.64002	6.64023	7.85483
FRAT2	8.508	8.93873	6.89607	6.66976	7.84913	7.7261	7.78357	8.40513	8.2309	7.91923	8.02435	8.12574	8.07138	7.63104	8.34692	7.97045	7.8689	7.67267	8.44529	8.9234	8.56115	6.97945	8.40128	7.07515	8.13889	8.69123	9.46919	8.7714	8.65437	8.04013	7.82148	8.33478	7.40067	8.93563	7.90503	9.25879	9.03815	7.82637	8.66017	8.38327	9.01877	9.56381	7.60269	7.87999	8.74583	8.90028	7.57089	8.41336	7.90888
LGR6	8.17129	8.93599	6.58835	7.25513	8.80881	8.6644	10.0494	8.86626	9.24668	9.64461	9.04725	10.038	9.5983	9.04342	8.4778	9.05068	8.51354	9.49607	8.18801	9.65543	9.33253	9.43844	8.48678	9.34895	8.37887	9.04861	8.1752	8.20877	6.66585	7.2456	7.82663	7.4671	8.17844	8.14431	5.49042	5.92499	4.72291	4.20392	5.73854	6.98546	6.99389	7.47792	7.0007	7.45124	6.52773	8.48779	7.69275	5.90897	6.10628
TBL1XR1	7.31708	6.54603	8.95316	8.13646	7.39877	7.09867	2.12059	2.83925	4.38007	6.51654	4.9317	4.63894	7.31778	5.47349	6.79744	6.58892	6.36594	8.22417	4.74742	7.28482	5.9468	6.49436	9.21312	8.29985	8.65575	7.83566	2.32082	6.74124	8.17267	2.16598	6.25539	7.22522	7.66061	7.41892	8.74479	9.06999	10.2636	12.1055	8.6028	9.59731	8.79193	9.75999	10.7819	10.9884	9.68298	9.31935	10.6242	12.0567	10.5064
RUVBL1	8.10132	8.46101	4.74873	5.09081	8.55077	8.37357	7.58799	7.97464	9.06795	8.5381	8.54184	8.15629	8.10752	8.78068	8.20437	7.94494	8.39748	7.16086	9.13896	9.05068	8.33576	8.09545	9.35733	8.6644	8.4585	7.95228	8.23939	8.30205	9.13938	8.68635	7.98262	7.95636	7.89298	7.67117	7.2549	8.62234	8.24024	7.32046	8.69494	7.37314	8.42031	8.41762	7.81371	7.44282	8.06695	7.46195	7.55681	6.08713	6.98436
WNT11	7.82789	7.46842	6.6997	6.87482	9.3151	9.0809	8.87885	8.52121	8.35152	8.56115	8.67604	9.19898	7.83161	8.14495	8.6538	8.0877	8.94199	8.58336	9.60731	8.33365	9.40509	8.92671	8.04563	8.32537	7.68896	6.95016	8.30751	7.38324	9.06375	8.05087	7.73963	9.20912	8.97806	9.77881	6.55088	6.60722	7.41597	6.89387	7.45902	7.24831	6.43542	9.21002	7.72727	5.94664	6.52135	6.78747	8.21041	8.48947	7.8494
DKK4	7.52734	8.13889	9.38275	8.69263	7.9452	8.69162	8.67707	8.61332	8.61617	8.73128	8.5429	8.07488	8.02535	8.17876	9.04	8.41584	9.08979	8.47432	8.72988	7.98157	8.65344	8.22713	8.127	7.71386	8.09983	8.03692	7.79402	8.13308	8.2708	8.97892	8.46199	8.90191	7.83824	8.44561	7.97669	7.49614	7.01338	6.4164	8.02514	7.89661	7.30715	6.68444	6.83572	6.58106	7.61657	7.91672	6.71068	6.7358	7.32582
CACYBP	7.5664	8.39805	6.68	5.84312	7.77225	8.32356	8.12284	6.90687	6.75996	5.14278	6.06166	6.67038	7.1548	6.668	5.64538	7.07191	5.20749	4.86876	6.85434	6.80909	6.24695	6.56452	7.64251	8.17495	7.51328	7.82148	7.05757	7.5716	8.04392	6.50362	7.13078	7.30145	8.34897	8.08564	8.89764	8.92999	8.8659	8.77211	8.46365	8.49783	9.2432	9.09691	9.83634	9.29805	9.35873	8.92671	9.79485	8.63729	8.44492
CSNK2A1	8.43831	7.31778	6.9515	8.29609	6.73607	6.34937	5.54541	4.43197	5.22352	4.89002	4.92711	3.73176	7.33745	4.93191	7.31487	7.33655	2.60903	5.17278	5.11966	5.39103	3.64036	4.42417	8.4186	8.53449	7.89098	8.7605	6.72702	6.01797	8.3381	3.82207	7.54753	8.19541	7.87171	7.1782	8.96362	8.91875	10.3519	11.9508	9.31888	7.97801	9.17894	8.41613	9.37173	9.62239	10.1439	9.43199	10.4925	11.1729	9.15833
PRICKLE3	7.75418	8.01279	5.96758	5.31999	7.86362	7.41127	7.59317	8.08699	8.07622	7.46031	8.04829	8.27995	7.66448	7.43547	7.72509	7.44145	7.44518	6.41915	7.64822	7.85326	7.60222	7.13383	7.88642	8.17897	7.59236	7.48637	8.49208	8.65575	9.1489	8.78352	8.48744	8.53738	8.30426	8.19293	8.96074	9.18183	9.30965	9.32927	8.7053	8.12401	8.40461	8.30868	8.4778	7.26598	7.88314	7.25167	7.19615	6.90931	7.12137
THAP11	7.84028	7.83015	5.98048	5.33124	8.72916	8.25986	8.04164	8.70245	7.54476	8.09004	7.95662	8.50924	8.21928	7.69955	7.94052	7.9198	9.25583	5.1577	8.96573	8.27341	8.79393	7.93883	8.13755	7.49155	7.73316	8.82232	7.97589	8.781	8.92671	8.22741	7.51576	6.78932	8.18472	8.03987	8.10504	8.14246	6.94995	7.05878	7.67063	8.33636	7.38374	7.38374	7.69073	7.38154	6.71769	6.76823	5.09446	5.66458	5.83044
SERPINF1	7.87298	8.02298	7.79007	6.51245	8.02467	7.79427	8.52418	8.22504	8.31229	8.09344	8.63996	8.16359	8.27195	8.06671	7.59293	7.83542	8.49783	9.4604	7.4793	6.89169	6.94158	7.90719	7.83566	8.29104	8.83618	8.24024	7.51249	6.5026	6.38988	7.57736	7.87507	7.6774	7.49038	7.6376	7.2538	7.33972	7.60392	7.30977	7.6864	8.70352	7.62504	7.93773	7.51697	7.2338	7.10142	8.70605	8.75273	8.14766	7.96063
CTBP2	8.09004	7.99146	9.98822	10.3009	8.18744	8.10982	8.70394	8.93789	8.6467	8.2099	8.4694	8.20024	8.04294	8.52324	7.5118	7.2262	9.15997	9.96436	7.25929	8.29228	8.10479	8.89846	8.54475	8.63182	9.39312	9.32079	8.63573	7.1557	7.61546	8.00361	7.59983	7.06768	7.91895	6.8521	7.43312	8.03836	7.80787	7.27361	7.04192	6.93219	7.54654	7.7672	7.14793	7.66303	6.65816	7.56361	6.82591	6.63761	7.04704
NFATC1	8.08301	8.02878	6.22122	7.16108	7.07213	8.31205	6.0768	7.9707	6.81153	8.11899	8.50631	8.94648	6.57888	8.80665	7.34025	6.91193	6.86697	5.37093	8.18644	8.15515	7.934	7.49208	7.50801	7.18865	6.42384	7.80183	8.122	7.78066	8.30105	8.85837	8.96034	7.33948	7.23308	7.99223	8.50415	7.59794	7.19081	8.59226	8.8606	8.49239	7.55615	8.31113	6.42868	6.51751	7.8289	8.37357	7.75754	6.06991	7.6238
CSNK2B	8.29411	8.13814	5.16343	2.52576	7.20896	6.98129	5.82472	5.28079	6.45982	7.06569	7.10297	7.39067	7.57736	7.74252	6.83685	7.19034	3.06359	2.99314	7.25445	5.9967	6.26237	2.76499	7.49367	7.2646	7.33086	5.26437	7.76886	8.15486	8.41494	7.50689	7.63709	7.67962	8.3805	8.51845	7.91895	8.69791	8.60854	7.99589	8.60254	9.01993	8.99871	8.09235	8.36222	8.2293	9.40272	7.73942	8.50773	7.81226	7.50263
WNT3	8.07762	7.77716	10.1795	10.4906	8.64141	8.39315	9.72706	8.94796	9.15625	7.76853	7.52784	8.55921	8.34349	8.69016	7.93911	6.85248	10.5497	11.8662	7.76441	8.19918	7.99404	9.8893	8.76359	9.36735	8.60987	9.55642	6.23299	7.72113	6.74207	6.87661	6.83704	6.3539	6.4042	7.36027	7.52712	7.72678	6.69523	6.54673	7.23208	6.31702	8.27473	7.95902	6.66862	7.14822	6.54084	7.88943	6.66024	6.4661	6.98901
CCND2	8.73878	7.62673	8.86895	7.94873	5.9017	6.5142	6.41145	5.74954	5.65232	6.23744	5.11579	4.77796	6.50444	6.01632	6.22728	6.50716	6.25882	7.02449	6.48373	5.43879	6.97547	5.94054	7.60541	8.00562	7.59079	7.32634	8.13785	7.70772	8.73162	5.92328	7.64093	6.22329	6.16983	6.62143	9.56068	9.21247	11.3274	12.7355	8.94503	8.8886	9.38139	6.12255	9.55209	10.024	9.75106	10.1137	9.99147	11.662	8.71519
CAMK2G	7.96495	7.88857	2.42582	2.32397	6.93917	6.42366	2.29712	2.45685	4.56451	4.61229	5.49871	5.7743	6.16733	6.44505	6.38341	6.88644	2.55345	4.91628	5.4505	6.28703	5.1592	4.26165	6.66565	6.97882	5.90253	6.28595	8.06028	7.85381	7.65886	2.33357	7.40603	7.91085	7.67193	7.76748	8.79605	8.74687	9.51212	8.60006	8.64957	7.18633	8.60406	7.79919	8.55833	8.67991	8.97163	8.71652	9.02729	8.85558	8.05197
PRKCG	7.17772	7.78199	9.36631	7.3852	7.56968	7.55546	7.88364	7.95343	8.13487	7.92124	8.14865	7.75546	7.78525	7.70729	8.56277	7.69041	7.65221	7.80265	8.09798	7.89629	8.17213	8.57461	7.71409	7.8063	7.74038	7.04152	7.42419	8.78537	7.57355	7.36027	7.65143	9.39494	7.27604	7.12376	6.16223	6.29055	8.7753	4.69387	8.48363	7.31341	7.49731	6.98224	6.40316	7.82637	6.4348	6.59976	7.84056	5.32175	6.24842
CCND1	8.13646	6.26891	6.3836	5.60693	5.63786	6.29917	5.80578	5.9157	5.29175	4.93067	4.49877	3.51969	6.24883	4.59874	6.6447	6.75876	5.62088	5.97629	5.95548	5.46244	5.3271	4.07955	7.44101	7.97089	7.13626	7.55546	5.57713	6.49603	7.52686	4.33063	7.31061	8.73878	9.52635	8.59649	9.56832	9.18063	10.0321	11.5903	8.90977	8.64574	9.76208	10.6126	11.5061	10.4467	9.7806	8.34487	10.8699	10.9479	9.81405
TLE6	6.8234	7.41864	6.91253	7.54817	8.01638	8.00827	8.44025	8.5178	7.96913	8.18122	7.73409	8.14194	7.73436	7.76823	7.99538	7.98131	8.31537	8.20569	8.41643	8.09953	8.47397	8.55001	7.40135	7.73026	7.45742	7.60342	7.05665	8.07207	7.6601	8.14222	7.65552	7.81457	8.03936	6.85139	6.98596	6.29511	6.01185	5.18858	6.95433	7.60789	7.07631	6.6296	7.16258	6.89143	6.75996	6.54772	5.29209	5.65273	5.85505
NOTUM	9.73502	7.07282	4.02654	3.50354	9.4379	10.6223	7.84971	8.00361	7.76748	8.5473	8.21987	8.47067	7.51697	6.91641	7.59983	8.23703	7.8021	5.69247	7.80293	7.24251	8.29675	12.4938	6.51378	7.74017	8.3463	8.94986	7.81717	7.55135	7.98376	6.26375	8.67465	6.95578	12.946	10.5137	6.50943	4.94471	7.30544	5.28273	8.57015	5.13029	6.3129	8.42543	7.30019	7.04042	5.2494	6.45509	5.68022	5.50053	5.7433
TBL1X	7.32776	7.25468	8.32471	8.33396	7.73386	7.38269	8.23475	7.57065	8.08347	7.75314	7.6679	7.72088	7.58114	7.58996	7.42027	7.8616	8.04587	8.40739	8.05504	7.70772	8.09178	8.04116	7.44238	7.78555	7.75222	6.79946	7.14213	7.74994	6.94829	7.16373	7.36977	7.44258	7.95048	6.98521	7.16725	7.05757	6.41222	6.83771	7.47429	7.30996	7.40938	7.36769	8.67273	7.73559	7.57013	7.20142	7.8367	7.39155	7.18475
RAC1	6.7386	7.20163	7.12851	7.3331	6.76456	7.0754	7.28197	7.03884	7.29863	7.24273	6.85761	6.97038	6.94995	7.16768	7.58824	7.76172	7.5305	7.18756	7.77901	7.15284	7.56588	7.11895	6.93125	6.416	6.11242	6.19764	6.46627	7.55954	7.46195	7.46373	7.58751	8.00612	7.19541	8.06212	7.24083	7.92811	7.85753	8.46487	8.08159	8.36307	8.44622	6.76035	8.31686	7.89557	9.05696	8.00205	8.5698	8.93244	9.33689
RYK	7.93197	6.61351	4.87667	3.80747	7.01781	7.23524	4.35149	2.18394	7.39067	6.76616	7.23255	7.18777	7.16925	7.65221	6.91682	6.89673	2.63281	3.9549	7.39827	6.14771	6.92602	2.42786	7.97021	6.63902	6.46154	7.69171	7.85691	8.52183	8.92382	7.1255	7.85003	7.69827	7.58888	7.29159	7.63507	8.40128	8.44778	8.01795	8.1951	8.20409	8.9728	8.39657	7.72431	8.01669	7.85664	7.88912	8.14431	7.4073	7.0554
RAC2	7.60296	7.48866	5.11225	6.30432	7.56204	7.2234	6.63967	8.40796	7.65075	7.82102	7.38445	7.65075	7.75932	7.35444	6.215	7.1123	7.71456	6.84311	7.55304	8.06562	7.73361	6.93386	7.16698	7.73084	7.69362	8.42308	7.60789	7.91923	8.24807	8.10877	7.35225	6.81401	8.24024	7.23108	7.68777	8.29437	7.18354	6.81445	7.27709	8.71413	7.51965	6.95877	7.29458	7.24417	6.72335	6.85553	6.42172	5.17752	7.08263
FOSL1	7.98429	6.89191	5.46852	4.3537	6.70016	7.53601	7.13154	8.32327	7.51872	8.508	7.47863	9.11815	6.72719	7.75954	6.97505	6.27675	8.55353	3.6416	9.64299	7.56986	9.02417	6.68126	5.94931	7.15727	7.03162	8.24383	7.01417	7.68876	8.70804	8.37082	7.31158	8.48744	9.86903	8.71349	6.97656	7.91115	5.96251	7.00583	7.44048	7.30333	7.40135	7.63104	5.95362	6.62386	6.03749	4.89002	4.54391	5.12072	7.66926
SKP1	7.65738	7.34205	8.2917	8.781	6.30262	6.97863	4.87606	6.6101	4.88154	5.96132	5.66537	5.1066	6.29055	6.72086	6.11385	6.39231	5.52081	4.74214	5.44286	6.46281	4.86391	4.20622	6.61946	7.27337	5.7557	5.78118	5.90575	6.63043	7.39438	6.24794	6.66886	6.84941	6.9001	8.18585	7.57941	7.82304	7.55591	7.67885	7.87929	7.84548	8.65474	8.32441	8.51845	8.31317	8.60218	8.18263	8.83957	7.8756	8.2461
CREBBP	8.04116	7.59409	2.8036	2.38086	7.90837	8.13701	7.20774	7.86743	7.04917	7.99896	7.85023	7.24128	7.49528	8.72952	7.40435	6.78225	6.42401	7.10074	6.77074	6.14904	6.67157	5.86351	8.77586	8.41336	8.4459	8.24265	6.92504	7.47406	7.4466	5.33716	6.40047	6.21791	6.40355	6.8408	7.21953	8.14551	7.22889	6.98861	6.93917	6.94648	6.85139	7.57502	6.58683	6.97429	7.46421	7.55731	7.38862	5.94931	6.33357
LGR5	8.62039	7.57135	7.65662	8.68578	7.54525	5.45567	5.77298	7.1784	6.38757	5.45935	5.99214	6.70226	6.15571	6.3147	8.03437	5.50784	6.93937	5.09056	6.30054	5.39911	5.68231	6.56008	5.68879	6.15902	7.258	5.32452	7.09982	7.8483	6.82636	6.64346	7.79378	7.37403	6.58704	5.49337	8.06326	5.15383	9.82353	8.15423	8.15486	7.11895	8.75463	9.46132	9.3626	9.02854	5.92159	8.40098	8.38709	7.50812	5.3247
DVL3	6.41432	6.48895	2.71905	2.3954	6.63186	7.04258	7.43067	5.84779	5.98684	6.98063	6.22466	6.77924	6.38988	6.80231	7.05	6.85373	6.64391	5.77156	5.05888	5.89236	5.56742	5.48529	6.1174	5.40101	5.82615	6.33233	7.35444	6.95062	7.42673	7.71046	7.66133	7.17797	7.20344	7.12749	7.46774	7.55281	8.09454	8.01023	7.86182	8.00739	7.63262	6.61668	7.43972	7.64406	7.51035	6.87421	7.27928	6.78994	7.4547
WNT4	7.68101	7.24516	3.48254	3.61679	7.26111	7.56229	7.98709	6.86309	7.27157	7.43137	7.61914	7.05114	7.52663	7.56565	6.86723	7.50543	6.26072	5.16095	7.33388	7.2234	7.17392	5.54088	6.99128	6.72681	7.59263	7.41864	7.42007	6.85553	7.93428	9.12503	7.0045	6.74762	7.02748	7.03138	7.69698	7.01567	7.46589	5.7421	6.35572	5.48355	6.27306	5.04435	6.11988	6.21767	4.99242	6.41671	5.56224	4.9894	5.5296
PPP3CA	6.81902	6.34002	4.72066	5.18277	7.18127	7.17498	8.0085	7.20392	6.91537	7.49458	7.06785	7.19248	6.32902	6.70538	7.18677	7.03487	6.37901	5.90497	5.23428	4.88099	5.59734	5.9914	7.04373	6.62461	7.99758	5.69143	6.84058	5.74954	7.95613	4.88439	6.886	6.4859	6.26718	6.76475	8.3126	7.45952	8.05311	7.32367	7.79034	6.33909	6.56708	7.56738	6.91641	7.6802	6.42571	7.76982	8.36187	7.98131	7.55905
PLCB2	6.95556	7.40696	7.65961	7.19798	7.21387	8.09309	8.15681	7.52261	7.90958	7.74689	7.75954	7.36166	7.70705	7.70676	7.66469	6.91963	8.48877	9.39859	7.45742	7.1292	7.43405	7.21691	7.89557	7.39581	7.74252	5.72075	6.78205	6.92482	6.63292	7.0167	6.98504	7.39373	6.63719	6.87029	5.96229	6.41456	6.37128	4.50255	6.07969	6.48818	6.36116	6.26931	5.94702	5.97183	6.0678	6.95536	5.96229	5.53584	5.97663
DKK2	6.23521	6.66107	7.65001	7.62478	6.81105	7.16128	7.18378	7.36463	7.26372	7.36338	7.41003	7.28022	6.77684	7.04726	7.25167	7.21477	7.18653	7.07066	7.64383	7.35164	7.58846	7.08309	7.185	6.54208	6.43518	7.11298	6.49914	7.22929	6.9664	7.31204	7.0054	7.48924	6.69821	6.96503	6.30454	5.94511	5.58614	5.52726	6.45275	6.66404	6.31581	5.55907	6.17537	5.98492	5.91962	6.35042	5.51441	5.32992	6.08671
FZD7	6.07402	6.53645	6.50904	6.63637	7.24128	6.93777	7.31509	7.14306	7.51576	7.6238	6.94244	6.8173	7.02277	7.33516	7.96063	7.13745	7.60998	7.44617	7.46178	7.06249	7.43045	7.48951	6.88911	6.68355	6.09186	6.67708	8.13539	7.00045	6.80752	7.68204	7.19178	8.00125	6.67335	7.37141	6.34138	6.27049	5.67699	4.86699	6.85633	6.74109	6.31762	6.00691	5.56468	5.11966	6.56616	6.42194	5.219	5.46327	5.19893
CSNK1A1	7.42648	6.72462	9.56716	9.20354	6.52818	5.22748	6.68333	5.76647	4.33883	4.581	5.09596	5.65736	5.48679	5.73632	5.6916	4.98508	6.31365	6.026	5.58397	5.3146	5.14584	6.83525	5.57098	5.5031	6.54969	5.86892	5.67009	7.36788	6.62441	6.4985	5.97589	6.66542	6.75573	7.33604	7.68852	8.01998	7.28293	7.60513	7.22992	7.60998	8.93634	8.98939	7.63034	8.45026	7.45313	8.09423	8.3575	7.90297	8.06378
MYC	7.10404	6.11192	3.82992	4.19048	7.90401	6.54415	7.75055	7.43623	7.08727	6.74169	6.60137	6.78786	7.02981	6.20994	6.80173	6.71857	7.65608	7.60665	8.9041	6.65181	7.23839	6.13387	7.12023	7.87025	7.79754	6.95917	7.24715	7.80137	6.73076	7.38287	6.2326	6.67519	6.3354	6.61826	5.80651	7.56361	7.1784	7.17329	6.71646	6.88515	7.23727	7.01181	6.49623	5.8076	5.96901	5.8474	4.06794	4.87162	4.78083
PLCB2	6.17884	6.33627	7.4885	7.63534	6.8941	6.66001	7.39877	7.03954	6.96564	7.29068	6.93844	6.68293	6.57068	6.90889	7.03613	6.99664	7.28112	7.56184	7.55804	7.09867	7.58062	7.40754	6.57091	6.20584	6.1847	6.98982	6.55421	7.13132	6.83873	7.54383	6.99863	7.24936	6.50362	7.26642	6.19891	6.16464	5.79456	6.07439	6.77283	7.17797	6.64002	6.64605	6.19728	5.41144	6.28052	5.97122	5.5694	5.42496	6.05981
CREBBP	5.96357	6.41107	8.45763	7.84104	6.84701	6.47208	6.47114	6.97368	6.93287	6.97096	6.56531	7.21582	6.2613	6.41268	7.36954	7.15776	7.23308	7.43022	7.23947	7.47499	7.31534	7.77479	6.13654	5.83132	5.12812	6.40275	6.14456	7.04063	6.76561	6.88644	6.65181	7.05023	6.70782	6.35454	5.88262	6.40014	6.99709	6.65495	6.59386	6.55386	6.32579	6.35415	6.83704	5.26846	6.22013	6.20769	5.77984	7.1147	7.29458
MMP7	8.54384	3.42453	7.36075	5.86962	5.94912	4.22572	8.03805	8.00176	2.24092	2.65789	3.6974	9.2606	2.8989	7.83926	5.08054	4.52639	2.2407	2.9743	5.40361	5.71285	2.18727	2.31705	6.25196	5.40743	7.25021	5.45691	4.88765	4.63486	6.12874	5.58435	7.77225	6.8496	9.67415	8.39715	7.81667	6.66045	9.13394	9.119	7.70371	7.68429	9.04649	5.66404	7.14962	6.14347	2.90567	7.9203	10.8408	7.37403	10.4326
MAPK9	6.07698	6.49274	5.98405	5.13284	6.10394	6.03211	6.19285	6.82956	6.5251	6.63368	5.88752	6.18082	6.48853	6.37943	6.40619	6.57178	6.215	9.84365	6.638	6.46071	6.45609	6.58088	6.22446	5.53777	5.59087	6.98063	6.21458	6.0911	6.0898	6.27958	6.20469	7.02944	6.09594	6.67038	7.2206	7.17172	8.36396	8.46727	7.5716	7.08596	7.02226	6.25697	7.34787	7.5847	8.45026	7.19272	8.1932	8.73677	8.13889
TLE2	7.02748	5.61776	2.52981	2.71762	6.66461	4.86267	4.84731	4.34411	5.07939	4.69494	5.54862	4.84751	6.81881	4.65352	6.59734	7.12833	5.52533	4.84891	5.41377	5.55127	4.78721	2.57721	5.9967	6.63455	5.41678	5.97847	6.64023	7.52617	7.36507	6.62741	7.18958	6.40829	5.50147	6.49168	7.06598	7.50305	8.85873	7.40156	7.09708	8.94947	7.75368	7.0592	7.50516	7.50467	5.17298	5.88525	7.00635	7.28845	5.21575
PLCB4	5.14355	6.32601	6.88123	6.82752	6.42401	6.89798	6.42908	6.65903	6.97505	7.25468	6.85019	6.78706	7.01501	6.7152	7.04437	6.90548	7.27516	6.54603	7.44496	6.75796	7.50573	6.5916	6.51898	6.19405	6.78808	6.51942	6.05943	7.42263	6.97069	7.38862	6.68248	6.74892	6.27878	6.35614	6.26992	6.19268	6.23972	9.44102	6.69498	6.7809	6.46761	5.17435	6.89328	5.66098	5.64635	5.80523	5.23467	6.1203	5.27782
NFATC2	5.67716	5.28457	8.66374	7.24516	5.61072	5.39952	5.5174	6.66929	6.22668	5.7712	5.62931	5.75199	5.67373	5.89807	6.26931	6.34594	8.21928	7.15327	7.26754	7.44677	7.35271	7.87461	7.39905	6.33334	5.5645	7.31409	4.78935	7.21157	6.98202	6.02276	5.70256	6.33606	6.46706	5.65365	7.86337	6.19151	7.35858	10.2138	6.2661	6.89798	7.08572	5.65196	7.82966	8.34692	7.67117	7.20102	8.27894	8.10153	8.15423
CHD8	7.55376	6.58768	5.57154	4.38314	6.7406	6.28522	6.52938	6.43442	5.88146	5.32529	5.44787	5.39602	6.16274	5.84885	6.40169	6.03107	4.77424	5.46579	6.68689	6.63142	6.75857	4.63032	6.23299	4.88982	3.70812	5.33048	7.05239	6.942	6.04046	5.62046	6.2403	6.3781	6.69565	6.99344	6.37836	7.58348	7.47863	6.64283	6.93368	7.07745	7.13745	7.14585	6.74233	7.04283	7.12491	6.5104	7.16176	6.065	6.36733
INVS	6.19209	6.4979	6.71709	6.21297	6.41456	6.35024	6.56146	6.8217	7.22081	7.47636	6.78846	6.66225	6.59115	6.89558	7.0875	6.74109	7.42371	8.54029	7.55239	6.87944	7.68347	6.94359	6.50539	6.11426	6.09671	6.96503	6.05963	7.36559	6.66622	6.92	6.61077	6.73447	6.30129	6.61434	6.42147	6.04026	5.4521	5.25783	6.30688	6.52919	6.26416	4.66674	5.35374	5.763	5.90108	5.97954	4.81363	5.90348	5.35358
NFATC2	6.87395	6.13718	6.52157	6.22824	6.51782	6.74994	6.89904	6.45729	5.98992	6.28522	6.46086	6.49751	6.48503	6.16692	6.00316	6.05789	6.50663	8.31995	4.87124	5.54691	5.6216	6.47999	6.57406	5.33737	5.86566	5.15401	8.20542	5.52997	7.3329	7.2982	5.86851	6.459	6.43987	6.3143	7.80704	6.56431	7.45358	7.93478	6.8087	7.00766	7.15946	6.47494	6.76991	7.34922	6.22965	5.76997	6.1257	5.28383	6.49603
ZNRF3	7.39438	4.79899	5.18178	5.65564	6.25978	5.54637	5.30239	3.20544	4.29996	5.85151	5.76703	4.58009	4.31828	5.083	5.20131	6.21458	2.67691	2.72832	5.84406	5.34103	2.89746	3.43022	4.52977	7.02226	7.44697	5.65876	6.85865	6.913	6.98813	3.95791	5.25631	7.05404	7.07146	7.28607	6.49057	6.8378	8.48678	7.55324	7.52135	7.61441	8.1392	9.08208	6.31121	7.3329	7.30838	6.54007	7.22571	7.66539	6.41735
LRP6	6.46402	6.54866	6.13631	6.18717	6.32749	6.73998	8.11947	7.01093	7.06019	7.1003	6.92652	6.64172	7.04777	7.57965	6.57366	6.53064	7.66646	8.60031	6.63321	7.04501	7.14962	8.5677	7.12001	6.41842	6.64545	7.23137	7.45902	6.42436	5.79128	7.18065	6.3467	6.11505	6.09331	6.56372	5.96132	6.48224	6.34488	5.01275	5.7184	5.77474	6.00707	6.96068	5.65461	6.11407	5.20114	6.1318	5.52761	4.79844	5.05058
CSNK1E	6.63043	5.72975	2.47614	5.28211	5.32067	3.09537	3.39806	4.46751	3.66634	4.58676	5.48781	5.72862	5.85543	4.9828	6.67671	6.03808	4.98508	3.28755	6.04642	4.38898	3.85787	2.92798	4.18661	4.19386	5.71008	7.73918	6.4073	7.54525	7.56204	6.76965	6.35697	6.38804	6.63982	7.22396	6.50736	6.64194	8.30267	7.98187	8.08538	7.77442	7.57041	8.266	6.98813	6.23218	7.08619	6.48373	7.04478	6.12213	6.05543
TCF7	5.85341	6.18448	5.73595	3.84066	5.24598	5.82239	4.96259	5.96287	6.28034	5.95221	5.85959	5.87238	5.53365	5.94931	5.62519	6.64663	5.76361	6.50076	6.81551	6.0391	6.58609	6.19693	6.28369	6.40872	5.84064	5.07187	5.81891	6.545	6.83281	6.24107	5.61285	6.5251	5.9562	6.28014	6.38178	6.8311	7.76795	8.49239	7.99842	7.36744	7.46031	6.19405	7.94292	6.88693	5.7743	5.30872	6.68184	7.76336	6.76372
CAMK2D	6.31449	6.09897	5.08741	4.02284	5.98234	6.02184	5.95164	7.43495	6.29832	6.42256	6.17813	6.21831	5.81928	5.968	6.36321	6.06	6.05465	6.47073	6.53907	5.71862	6.27764	5.27677	5.86892	5.42044	6.37466	5.87906	6.33649	6.21703	6.18964	6.12932	6.26774	6.02051	6.39272	6.38119	6.20686	5.8487	6.16775	6.41933	6.4977	6.63884	5.87923	6.71275	5.97605	6.24331	6.56089	6.22802	6.74373	6.74866	6.73902
WNT5B	6.43323	6.3435	6.46362	6.18277	6.63368	7.13745	7.71	7.67548	7.33921	7.13279	7.14351	6.92022	6.48766	6.76908	6.54121	6.54789	6.14644	7.04802	6.52029	5.82657	6.6798	6.215	6.61557	7.54502	6.61946	4.12989	8.33256	6.13631	6.52818	7.0107	6.19423	6.50924	6.29753	5.91275	6.54752	5.22142	6.18568	3.1009	5.803	5.19527	5.75683	6.03787	5.52802	5.30121	4.98584	6.67018	5.08718	4.03402	4.93404
WNT9B	5.9546	6.62483	6.08327	5.91922	6.94222	6.87287	7.31108	6.71586	7.19615	7.01648	7.09011	6.97746	6.74109	6.63432	7.02405	6.68651	7.13905	6.05884	6.67477	6.52467	6.74668	7.97001	6.20668	6.83725	6.38415	6.36572	6.01251	6.57396	6.0791	6.83175	6.40584	6.47327	6.24883	6.11385	5.28556	5.68471	4.72795	4.19746	6.06114	5.77079	5.53326	4.86683	5.38773	4.76391	5.42754	5.73508	5.04842	4.71228	5.63412
CTNNBIP1	7.31624	6.4418	7.1097	6.86809	7.19466	6.7555	8.5429	7.31986	7.79292	6.68444	6.89013	6.55464	7.48779	6.45488	6.34821	7.18527	2.58034	6.49454	4.95804	4.34916	5.10867	7.35858	6.32213	6.9995	6.30243	2.45287	5.85865	3.91807	3.85722	2.58107	5.82201	6.02033	6.04258	4.89768	4.39279	6.50041	3.81133	4.39645	4.59874	4.53755	3.79541	5.38361	6.25773	6.41818	4.18044	6.27595	5.09277	5.86642	6.45082
WNT10B	5.10325	5.95477	6.72177	7.42123	6.35056	6.29871	6.26975	6.59386	6.52001	6.57502	6.44279	6.72879	6.16713	6.36099	6.69327	7.01135	7.19637	7.69362	7.77793	7.7879	7.72337	7.93532	6.09331	5.81891	5.33537	5.84121	6.13922	7.4384	6.51504	6.52213	5.97202	6.48052	6.40601	6.10946	6.17865	5.51859	4.75982	4.56051	5.12072	6.84701	6.32308	6.1624	5.07916	4.55383	5.46969	5.16284	4.30355	5.61228	5.29608
GPC4	6.47587	5.9137	7.90662	8.75986	6.16425	5.95246	6.02433	6.11082	6.14936	6.14274	6.11892	5.94371	5.97682	6.02743	5.62694	6.15571	6.39412	7.16348	6.37466	6.17795	6.07053	6.57799	5.32102	6.11329	6.44964	6.49971	6.53755	6.22923	5.85211	5.85865	6.32663	5.72375	6.54624	5.82183	5.84533	7.7294	6.88181	7.58647	7.7814	5.85811	6.4783	6.24603	6.49751	6.47092	6.50021	6.4188	6.58256	5.42973	6.39067
SIAH1	6.51923	6.15036	5.519	4.34695	5.59888	5.45472	4.51309	3.29916	5.48355	4.73367	5.06353	5.67459	4.54454	4.91409	5.57814	6.09813	5.47814	6.0352	6.36939	5.59123	6.21999	4.69221	4.02304	5.94725	4.78301	5.92016	6.14502	6.50943	6.59453	4.51579	5.79111	7.03865	6.0015	5.85505	6.73323	7.40227	7.82025	8.72338	6.28522	6.16551	6.01185	5.77137	6.61456	7.14767	6.83628	7.10908	7.56718	7.79589	6.74475
VANGL1	6.0317	5.03954	7.67523	8.0913	5.48323	5.52726	5.26576	5.56086	6.10215	5.9379	5.51051	5.26455	5.2049	5.80088	5.87595	6.0535	6.18102	6.11228	6.70331	5.49753	6.72023	5.74786	4.80564	6.21791	5.62655	2.10795	5.31923	6.37719	6.94072	5.13362	6.31723	6.84403	6.17884	6.13553	5.65578	6.08496	5.50731	6.79528	6.55975	6.21419	6.40108	6.01778	6.42741	5.51724	6.58015	6.58725	7.44976	8.22713	7.7007
WNT7A	5.01588	5.7215	5.20296	3.12842	6.38394	6.71257	6.8647	7.4504	6.48224	7.23592	7.05817	7.39677	5.65484	5.61271	6.6502	6.93243	7.1757	5.07154	6.95788	6.80588	6.43542	7.50757	5.6064	5.70666	6.03552	7.1145	6.30366	6.55872	5.88629	6.73058	6.83508	7.15107	6.79608	5.83216	5.97529	5.45437	5.07459	3.93471	6.1121	6.79882	5.6117	5.53497	5.23244	5.18139	4.33314	4.32752	3.64996	4.05927	5.23244
RHOA	5.05454	4.4809	6.68103	7.17058	5.21783	4.71608	4.94035	4.85047	4.16603	5.31629	4.54543	4.86472	5.19711	4.27191	5.40245	4.42082	3.57594	6.27049	3.89822	5.06065	2.3786	4.17821	6.60221	6.1265	5.95532	2.59096	2.77247	2.60446	6.43463	2.87177	4.74893	5.97345	5.14198	6.18546	6.545	6.23022	7.60954	9.25583	7.41268	6.93352	6.65202	5.68591	7.00985	7.58824	8.29411	7.34943	8.94692	10.0897	9.46087
NFATC4	6.1067	6.23744	4.23613	4.74191	5.46348	6.13078	6.06581	5.95264	6.37488	6.54451	5.87467	6.64954	5.3493	6.11365	5.98421	5.31292	5.94276	5.93677	6.64391	6.73778	7.45698	5.43455	5.41999	6.51588	6.20326	7.03283	6.84178	6.0678	6.02663	7.12644	6.77138	5.87113	5.21457	5.30045	6.53459	4.96259	5.76997	6.06581	5.70236	6.42256	5.63037	6.48341	4.79289	4.80172	4.78201	5.6387	5.35929	4.85986	4.89188
TP53	5.89465	5.83774	7.04586	7.77118	3.62542	4.52741	3.53108	3.78351	4.01864	3.80259	3.51478	3.52648	5.47166	3.30348	4.0398	5.77893	4.56393	2.83171	3.62746	3.16818	2.58908	5.60712	3.75181	2.897	2.74681	3.71333	6.63839	4.2836	7.26981	4.28383	6.62303	6.36297	3.86276	4.87723	5.91318	8.54351	7.13236	9.01637	7.46154	6.33402	7.30654	6.77318	6.10377	8.04453	8.37047	7.79994	8.30137	8.05751	6.33909
APC2	5.38459	6.45122	2.41114	4.78917	6.80454	6.3649	6.08011	5.81301	5.96152	6.3097	6.83685	7.23035	7.02032	6.065	6.09594	6.34002	6.66107	5.58092	6.5344	4.88865	5.6186	5.70434	5.93907	6.25377	4.34326	6.39921	6.31823	6.77138	7.21319	7.17938	6.47408	5.42361	5.52881	6.21999	6.92302	6.02433	6.83943	5.24765	5.44665	5.87886	4.51286	4.94706	5.04457	3.76525	4.75982	5.97385	3.65459	4.42766	4.42909
FRAT1	6.7356	6.37737	7.65143	6.26108	4.62969	3.61807	5.07416	5.03696	4.62358	5.36041	4.99206	4.76117	5.94163	4.35084	5.71181	5.50009	5.09704	8.12493	4.78572	4.88138	3.91384	2.14032	5.41306	6.16507	3.92202	2.15696	7.23686	6.0662	7.61936	6.02663	6.31639	6.4923	5.28955	5.56623	7.35766	6.85117	7.64458	6.90243	6.86916	5.56804	6.80709	5.81756	6.67598	6.68	7.2971	6.51768	5.31788	5.5968	5.56957
AXIN1	5.30975	5.73282	2.41648	4.79698	5.69666	6.58408	6.79673	6.9504	5.87595	6.26258	6.22586	5.4258	5.58185	5.56394	5.10032	5.78095	6.84486	7.21432	6.62068	6.75404	6.81611	8.38916	5.88281	5.39818	6.95456	6.44812	6.63344	5.40758	5.87389	7.26598	6.21339	5.3493	5.79296	5.54029	6.5904	6.02141	6.47454	5.79713	6.13195	5.72926	5.47904	7.26317	5.3912	5.49374	5.81015	3.63317	3.17821	4.77888	4.74929
TLE1	5.75308	5.71323	6.50144	4.73696	6.11858	5.63487	6.83985	6.77056	6.33402	6.73146	6.87793	6.09497	5.95964	6.3061	5.78528	6.29364	6.28956	5.23391	5.65668	5.31013	5.82032	6.73522	5.96843	6.46761	6.8087	5.33636	6.65671	5.35865	5.8502	6.70082	6.10448	5.71737	5.56979	5.66003	4.66434	5.40949	5.04492	6.08384	6.03771	5.77662	5.0661	4.36686	5.81736	5.12854	5.64759	5.31733	4.88905	5.31752	5.66192
NFATC3	5.09971	5.32284	5.93095	4.97555	5.1232	5.88525	4.30545	4.82426	5.38439	5.33737	4.67844	4.98178	4.83328	5.33028	4.73065	5.44769	5.18259	5.3131	5.87204	6.64304	5.76744	5.98287	5.61839	4.41058	2.97466	2.09127	5.67258	5.92671	6.01513	6.55603	5.67739	5.26119	6.12533	4.94828	5.55752	6.55562	6.96591	7.36859	5.58315	6.50615	6.45711	5.98724	7.41892	6.67477	6.92763	6.14172	6.47114	6.65324	6.19075
PRICKLE4	5.44808	6.29528	3.70575	4.59494	5.63392	5.27302	5.06668	5.3568	6.67615	6.02881	5.35841	5.6387	6.09999	6.01993	5.69689	5.79508	6.39456	5.63304	6.67632	6.4315	6.47999	5.56358	4.99722	4.51711	4.17979	6.2028	5.7599	6.44604	5.42403	7.41149	6.32111	6.28348	6.36471	5.51685	6.05369	6.94072	5.1995	3.82787	5.76021	6.44543	6.0676	5.89389	4.65853	5.0277	6.38804	5.70087	5.19756	4.57341	5.84645
RSPO3	5.24522	5.09138	6.07989	6.68858	5.37926	5.62725	5.561	5.82511	5.70299	6.18432	5.94371	5.49183	5.30799	5.92033	6.09166	5.48188	6.15722	5.84423	5.94646	4.81052	6.08247	5.47883	5.66837	5.33203	5.18536	6.07951	4.99831	5.72689	6.74352	6.69779	5.74364	5.99808	5.29273	6.18035	5.88839	5.44808	5.80484	4.68365	6.11295	6.02643	5.72957	2.95694	4.53816	4.28338	5.1993	5.20275	5.59752	5.44204	7.75145
CTNNB1	6.04274	5.02199	4.22016	3.82553	3.48124	3.08048	2.58571	2.44008	2.25897	2.4256	2.09816	2.30625	3.94763	4.57076	3.36555	4.53591	5.91252	5.507	4.69761	2.45038	3.27954	2.46068	3.51389	5.93713	4.28078	2.66161	2.09359	4.55463	6.35191	2.48687	5.7184	5.89582	4.82288	6.44897	4.93995	6.58147	7.93197	8.66218	6.67424	6.5344	7.00856	8.73434	7.48459	6.80909	6.7811	7.34338	8.22642	9.03815	7.71409
ROR2	5.45069	5.86038	3.11502	3.61746	5.57889	6.20469	6.03829	6.42699	5.76952	5.86231	5.47849	5.72036	5.67852	5.50906	6.33649	5.70706	5.64437	5.12831	6.29257	6.00007	5.96781	5.34506	5.667	5.36057	4.50668	4.13877	6.35516	5.94163	6.36733	6.95296	6.17087	5.75435	6.00073	6.02541	5.64695	5.09659	5.47883	4.53632	6.24556	5.85488	5.22466	5.85752	4.53041	4.79247	5.09033	5.40117	5.17831	4.44087	4.72247
CAMK2D	6.75857	5.5309	6.6101	5.50292	4.46044	5.39687	5.06774	5.41698	5.19298	5.04764	4.70256	4.78083	5.3108	4.99384	5.35322	5.17062	6.09769	9.10129	6.07221	5.1361	5.9207	5.34355	5.46987	5.68307	4.82574	6.31269	5.39602	5.96325	6.00838	2.35804	4.98331	5.60299	5.49183	5.50621	6.73188	6.81469	6.529	6.33198	5.95264	6.10782	5.64619	5.2541	5.7712	5.78696	6.17115	6.40463	6.00723	6.50423	6.16259
WNT10A	4.70593	5.6062	7.47162	6.16928	6.0911	5.58912	5.18705	7.06768	5.66322	5.81088	6.53755	5.69508	5.04475	5.59771	5.83793	5.98724	6.33108	7.38658	6.11927	6.28579	6.72486	6.81516	5.81413	5.28418	4.71678	6.77568	5.85901	6.21748	5.69554	6.31702	6.03845	6.83704	7.46842	5.27522	5.54672	5.52977	4.91798	4.92305	5.68434	5.35303	5.00255	4.72247	4.93898	5.80855	4.90041	4.8513	5.48737	4.64797	5.42238
WNT8B	4.35102	5.80399	6.90979	7.21432	5.49674	6.03334	5.5998	6.93424	5.87053	5.95014	5.67389	6.16944	5.48529	5.6903	6.15036	6.01072	5.84252	5.4364	6.02359	5.47519	6.12762	6.4393	5.25865	4.32379	3.95404	5.26063	5.40286	6.12255	5.96379	6.42346	5.69197	5.8451	5.54237	5.23829	5.67517	5.4604	4.60773	3.8615	5.43924	5.79732	5.58672	6.06307	5.32637	3.95213	5.53497	5.80981	4.23822	4.78959	5.68591
BAMBI	4.92141	5.53208	3.32272	4.18787	5.46852	6.65162	6.28721	5.99292	6.13211	5.702	5.41491	5.64678	5.28402	5.38648	5.62639	5.49621	5.609	7.30715	5.23069	4.33233	5.60925	3.96751	5.15307	5.82201	4.32295	4.14651	5.01836	5.42341	5.79415	5.98861	5.60213	5.80279	7.21271	7.69414	8.50862	4.85423	5.64911	5.74296	5.57889	5.05399	5.5296	7.14278	4.55349	4.81498	4.61977	5.25572	5.50233	7.07631	5.86868
RBX1	5.47691	4.90022	4.9289	4.57303	5.44082	5.37557	2.91286	6.43253	4.40881	5.46662	5.33083	2.79235	4.84242	4.60017	4.96894	4.34122	2.74168	2.697	4.3011	6.77283	3.24772	3.03273	4.54181	4.27547	5.69322	5.35322	5.78813	3.79668	5.05654	5.70256	5.85074	5.20666	6.28156	5.80891	5.00814	6.76475	7.19866	7.59794	6.31802	5.48506	6.19789	5.11826	6.81693	6.39231	7.29615	5.74786	6.02092	6.42513	6.68612
CAMK2B	5.67428	5.23561	2.4899	4.07484	5.9194	6.65903	7.88071	6.98596	5.51441	6.17318	6.49751	7.97514	5.80051	6.05288	6.36777	5.87487	6.20469	5.90914	6.63292	5.23467	7.3549	7.64943	5.46503	5.78433	6.43727	6.47999	6.13963	4.66861	6.20873	6.77766	5.86038	5.57889	6.0911	5.01027	4.65813	3.85296	4.50889	3.36085	4.73737	4.08586	4.22532	5.07683	5.18139	4.81513	4.11451	4.51438	4.18022	3.42414	3.91602
NFATC3	5.77019	5.46056	3.38054	3.78103	4.89347	5.33676	5.07187	5.79456	5.8076	5.96758	5.38078	6.37289	5.33439	5.42851	5.47069	5.65138	5.19403	5.76647	5.98365	4.88495	6.10098	4.56764	5.49848	5.29854	6.33316	5.44082	5.26296	6.34916	6.53788	6.50499	5.62784	5.30799	5.94974	5.48802	4.39513	2.38621	3.9009	5.11069	6.50283	6.26359	5.49101	5.92793	5.46557	5.1702	5.16588	4.87783	4.60582	5.19422	5.13523
PPP3CC	6.83322	4.65768	3.52742	4.94311	5.99614	4.17939	3.15885	3.82505	3.11337	3.92545	2.78572	6.27636	4.33442	4.90103	4.51538	2.70886	4.11511	2.37455	3.9474	4.10943	4.27812	4.5565	4.70525	4.15987	4.2989	7.007	4.07697	5.4242	5.29059	3.25787	5.41807	4.78201	5.0105	6.16425	6.05482	6.77684	5.71561	6.52117	6.48035	6.85248	6.73922	7.0324	6.05561	6.93079	5.96339	6.53736	7.82025	7.60812	7.21319
CBY1	6.04007	5.45247	2.19672	7.62356	4.209	5.35109	5.6062	6.44922	4.71859	5.63507	5.04236	3.32535	3.73628	6.16026	5.01549	4.75563	4.21344	5.27542	4.8351	4.55182	4.41824	2.31084	5.40401	4.76712	4.82847	2.51943	4.77817	5.38256	5.00445	2.44953	4.78162	5.41326	6.03771	5.98568	5.83465	5.69729	6.79565	5.43328	6.5649	6.40108	6.42084	6.04219	6.36777	6.00648	5.93847	6.29274	5.36315	5.1955	5.4364
FZD2	5.11519	5.19214	4.9563	2.41998	8.07568	5.27522	5.61228	5.4425	5.1934	5.31607	5.60085	5.71304	5.5019	5.43178	4.43786	4.89226	5.74833	3.64787	5.00483	5.36111	6.18509	6.00439	5.43837	5.10742	6.04292	5.60832	5.88977	4.68365	5.27594	6.49013	5.26802	5.34858	5.12936	5.21827	5.51992	6.3264	4.72539	4.5052	5.24331	5.77355	5.00694	5.72222	5.06992	4.81747	4.02677	5.38256	5.01115	4.49352	3.93095
LINC01315	5.34582	4.55291	6.1487	4.76433	4.722	4.81889	5.46151	4.82388	5.51051	5.95308	4.86301	5.28776	4.49483	4.9744	5.50426	4.60443	4.17097	2.87781	4.75033	2.2878	4.6793	2.17924	4.22771	5.43605	5.51621	2.17387	2.23211	4.41241	2.38929	2.22823	5.24636	5.85399	5.67389	5.27821	4.09893	4.7483	5.76101	5.68328	5.30818	5.55891	6.50637	6.35855	6.04484	5.94792	5.87848	5.14257	4.08109	6.50007	5.45086
CCND3	4.78683	4.71742	5.86231	3.47661	5.00212	6.99145	4.38938	7.05292	4.53151	4.95501	5.17318	4.79247	5.59529	4.72795	4.68324	5.42518	4.16858	8.27753	4.81986	4.31554	6.54732	4.02885	5.40056	4.75539	8.46582	2.58281	5.62417	4.32728	5.61776	2.42683	4.81781	5.27361	4.42244	5.42955	6.15139	5.02737	6.18018	6.79341	5.81301	5.54444	5.08054	5.3568	4.45281	5.03357	6.19891	6.57751	6.37983	5.20215	6.66713
WNT9A	4.90747	6.09713	2.73844	2.77263	6.01145	5.77565	6.04258	5.92238	6.0898	6.30496	6.47454	6.05263	5.32792	5.67296	5.88034	5.25018	5.60583	7.27709	5.04867	4.81831	5.59944	6.79946	5.07893	4.68756	4.33442	5.32084	6.73902	4.52815	5.32732	6.52489	6.35352	5.56659	5.60875	4.64294	4.86588	4.76202	5.79188	4.02262	5.1271	4.61766	5.06007	4.72021	5.62711	5.35559	4.51219	4.86667	4.21254	3.35394	4.21049
DVL2	4.40045	4.71453	6.05263	3.51089	5.967	4.34695	4.96753	5.66023	5.49198	3.99734	4.21049	5.66236	5.00555	5.36569	5.18178	2.32478	6.97565	7.91115	5.51582	2.4689	6.22383	5.60107	4.67104	6.58324	4.51219	6.38376	2.90404	5.85074	4.94054	2.92236	2.66899	3.80767	3.9857	3.5074	5.42118	5.47519	5.65138	5.34005	4.26232	4.70904	5.44002	5.05602	4.23756	4.63466	5.02301	4.7315	5.74833	5.95417	5.54559
[truncated: 27 more columns]
